# Supplementary material for: Trichoplax genomes reveal profound admixture and suggest stable wild populations without bisexual reproduction
Source: Sci Rep. 2018 Jul 24;8:11168. doi: 10.1038/s41598-018-29400-y (PMC6057997; doi:10.1038/s41598-018-29400-y)
Supplement: Supplementary file 2 — Dataset 1 [file 41598_2018_29400_MOESM2_ESM.xlsx]

## Sheet: annotation statistics
Supplementary Table S1: Genome annotation statistics for Trichoplax sp. H2 and Trichoplax adhaerens*
	H2	H1
Exons	119.411	116.348
Protein coding genes (≥ 20AA)	12.176	11.458
With InterProScan Hit	11.545	10,970
With GO mapping	8.474	8.053
With SwissProt Hit (1e-5)	9.916	9.496
KEGG KO total / non-redundant	4,700/4,255	4,504/4,107
Mean exons/gene	9.8	10.15
Median exons/gene	7	7
Mean exon size	165.7bp	166.4bp
Median exon size	102bp	102bp
Mean gene size (excl. UTR)	4003.8bp	4303.6bp
Median gene size (excl. UTR)	2970bp	3033
Mean gene size (incl. UTR)	5239.2bp	5817.7bp
Median gene size (incl. UTR)	4316bp	4576bp
Intron number	107.194	104.883
Mean intron/gene	8.8	9.15
Mean intron size	270.5bp	285.9bp
Median intron size	128bp	129bp
tRNAs	51	49
Mean CDS size	1623.8bp	1688.4bp
Median CDS size	1185bp	1194bp
Mean AA size	541.3	562.8
*The statistics are based on the evidence based annotation and gene prediction. Probably most deviations in the mean values (e.g. gene, intron or CDS length) are related to the species specific transcriptomes given as evidence (see Table S1B and Methods) and to the different amount and distribution of Ns in the assemblies. The median values are almost identical. All values were calculated disrega…

## Sheet: transcriptome statistics
Supplementary Table S1: Statistics of the de-novo assembled transcriptomes of H1 and H2
	H2	H1
Number of transcripts	43.438	58,470
N50	2,296bp	2,474bp
%GC	34.7	34.7
Predicted proteins (TransDecoder)	23,900	29,000
CDS N50	1,458bp	1,536bp

## Sheet: variant calling
Supplementary Table S1: Variant calling for Trichoplax sp. H2 and Trichoplax adhaerens*
	H2	H1
Genome size without Ns	94.8 Mb	93.7 mb
% reads mapped	98.5%	96.6%
Number of SNPs	969.059	1,077,252
Number of indels	88.142	104.313
Multiallelic sites	261	2,340
Transition/transversion ratio	2.18	2.16
*The paired-end genomic reads of Trichoplax sp. H2 were used for both genome assemblies.

## Sheet: novel genes
Supplementary Table S1: Examples of novel placozoan genes residing on genomic regions (scaffolds ≥48kb) that are present in the Trichoplax sp. H2 assembly but absent in the Trichoplax adhaerens assembly
Scaffold; locus_tag	Swissprot best hit	assumed function
Scaffold_108; TrispH2_007694	PRKACA	Phosphorylates a large number of substrates in the cytoplasm and the nucleus
Scaffold_108; TrispH2_007695	PIF1	DNA-dependent ATPase and 5'-3' DNA helicase required for the maintenance of both mitochondrial and nuclear genome stability
Scaffold_108; TrispH2_007702	RFX3	Transcription factor
Scaffold_108; TrispH2_007717	DBP1	ATP-binding RNA helicase involved in translation initiation
Scaffold_108; TrispH2_007692; TrispH2_007693	2x AKR1A1	Catalyzes the NADPH-dependent reduction of a variety of aromatic and aliphatic aldehydes to their corresponding alcohols
Scaffold_108; TrispH2_007689	Pumilio homolog 3	Regulates translation and mRNA stability
Scaffold_108; TrispH2_00770	SKIV2L2	Ski2 is a putative RNA helicase that forms ski complex, which participates in many cytoplasmic pathways of the exosome in both yeast and metazoan cells, including 3'-to-5' mRNA turnover
Scaffold_108; TrispH2_007714	Glycogen debranching enzyme	Multifunctional enzyme acting as 1,4-alpha-D-glucan
Scaffold_109; TrispH2_007120; TrispH2_007122; TrispH2_007123; TrispH2_007124; TrispH2_007125; TrispH2_007127; TrispH2_007128	7x Leishmanolysin-like peptidase	Essential for the coordination of mitotic progression, and also plays a role in cell migration
Scaffold_109; TrispH2_007132; TrispH2_007133	2x Formimidoyltransferase-cyclodeaminase	Folate-dependent enzyme, that displays both transferase and deaminase activity
Scaffold_109; TrispH2_007144	Methionine synthase	L-methionine biosynthesis
Scaffold_109; TrispH2_007129	SLC11A2	Natural resistance-associated macrophage protein 2. Important in metal transport, in particular iron. Can also transport manganese, cobalt, cadmium, nickel, vanadium and lead.
Scaffold_109; TrispH2_007145	CATIP	Ciliogenesis-associated TTC17-interacting protein
Scaffold_109; TrispH2_007147	SMARCD1	Involved in chromatin remodeling.
Scaffold_170; TrispH2_008532	DNAJC10	Endoplasmic reticulum disulfide reductase involved both in the correct folding of proteins and degradation of misfolded proteins. Promotes apoptotic signaling pathway in response to endoplasmic reticulum stress
Scaffold_170; TrispH2_008542	DBF4	Regulatory subunit for CDC7 which activates its kinase activity thereby playing a central role in DNA replication and cell proliferation. Required for progression of S phase.
Scaffold_170; TrispH2_008543	SPG20 Spartin	May be implicated in endosomal trafficking, or microtubule dynamics, or both. Participates in cytokinesis
Scaffold_170; TrispH2_008530	LRPAP1	Molecular chaperone for LDL receptor-related proteins that may regulate their ligand binding activity along the secretory pathway
Scaffold_170; TrispH2_008525	MUT	Methylmalonyl-CoA mutase, mitochondrial
Scaffold_170; TrispH2_008528	NDUFS1	NADH-ubiquinone oxidoreductase 75 kDa subunit, mitochondrial
Scaffold_170; TrispH2_008545	ATP5B	ATP synthase subunit beta, mitochondrial
Scaffold_188; TrispH2_009849; TrispH2_009850; TrispH2_009851	3x Transient receptor potential cation channel subfamily M	Non selective cation channel that mediates membrane depolarization
Scaffold_188; TrispH2_009852	PHKG1	Catalytic subunit of the phosphorylase b kinase
Scaffold_199; TrispH2_009559	RBM22	Pre-mRNA-splicing factor RBM22
Scaffold_199; TrispH2_009565	NUP88	Nuclear pore complex protein Nup88
Scaffold_199; TrispH2_009573	SH2B1	Adapter protein for several members of the tyrosine kinase receptor family. Involved in multiple signaling pathways mediated by Janus kinase (JAK) and receptor tyrosine kinases
Scaffold_199; TrispH2_009576	RPA-interacting protein A	Replication protein A (RPA) interacting protein
Scaffold_201; TrispH2_010614	Cntn6	Cell adhesion, neuron differentiation, Notch binding
Scaffold_201; TrispH2_010624	RPL37A	60S ribosomal protein L37a
Scaffold_214; TrispH2_009617	DGCR8	Component of the microprocessor complex
Scaffold_214; TrispH2_009619	Argonaute-3	Required for RNA-mediated gene silencing (RNAi) by the RNA-induced silencing complex (RISC)
Scaffold_214; TrispH2_009627	Tektin-1	Structural component of ciliary and flagellar microtubules
Scaffold_214; TrispH2_009621	RFC5	DNA replication
Scaffold_214; TrispH2_009630	SFSWAP	Plays a role as an alternative splicing regulator
Scaffold_214; TrispH2_009616	NEMF homolog	Component of the ribosome quality control complex (RQC)
Scaffold_214; TrispH2_009629	TBCE	Tubulin-specific chaperone E
Scaffold_214; TrispH2_009631	NDUFS8	NADH dehydrogenase [ubiquinone] iron-sulfur protein 8, mitochondrial
Scaffold_308; TrispH2_010778; TrispH2_010779	2x AKR1A1	Catalyzes the NADPH-dependent reduction of a variety of aromatic and aliphatic aldehydes to their corresponding alcohols
Scaffold_308; TrispH2_010776	RRM2	Ribonucleoside-diphosphate reductase subunit M2. Provides the precursors necessary for DNA synthesis. Catalyzes the biosynthesis of deoxyribonucleotides from the corresponding ribonucleotides
Scaffold_308; TrispH2_010780	DOCK6	Dedicator of cytokinesis protein 6
Scaffold_310; TrispH2_010923	Nek10	Serine/threonine-protein kinase
Scaffold_310; TrispH2_010929	SSPO	Involved in the modulation of neuronal aggregation
Scaffold_323; TrispH2_010989; TrispH2_010990	2x Transient receptor potential cation channel subfamily M	Non selective cation channel that mediates membrane depolarization
Scaffold_323; TrispH2_010992	CHSY3	Chondroitin sulfate synthase 3
Scaffold_323; TrispH2_010986	Enkurin	Adapter that functions to localize a calcium-sensitive signal transduction machinery in sperm to a calcium-permeable ion channel

## Sheet: KEGG mapping
Supplementary Table S1: KEGG mapping results for Trichoplax sp. H2
Trichoplax sp. H2 KEGG mapping
locus_tag	KEGG KO
TrispH2_011182
TrispH2_011181
TrispH2_011183
TrispH2_011186
TrispH2_011184
TrispH2_011188
TrispH2_011187
TrispH2_011185
TrispH2_011189
TrispH2_007809
TrispH2_007793
TrispH2_007799
TrispH2_007810	K16551
TrispH2_007792
TrispH2_007805	K06185
TrispH2_007797
TrispH2_007787
TrispH2_007790
TrispH2_007781	K17925
TrispH2_007803
TrispH2_007783
TrispH2_007802
TrispH2_007784
TrispH2_007782
TrispH2_007800
TrispH2_007795	K01823
TrispH2_007794	K11138
TrispH2_007807
TrispH2_007785
TrispH2_007801
TrispH2_007796	K15100
TrispH2_007786
TrispH2_007806
TrispH2_007798	K17425
TrispH2_007791
TrispH2_007789
TrispH2_007804
TrispH2_007808
TrispH2_011807
TrispH2_010518
TrispH2_010528	K01109
TrispH2_010519
TrispH2_010521
TrispH2_010522
TrispH2_010520
TrispH2_010527
TrispH2_010529	K11971
TrispH2_010523
TrispH2_010517	K10771
TrispH2_010530
TrispH2_010524	K18178
TrispH2_010525
TrispH2_010526
TrispH2_010531
TrispH2_009414
TrispH2_009408
TrispH2_009409	K06826
TrispH2_009422
TrispH2_009423
TrispH2_009411
TrispH2_009419	K20794
TrispH2_009417
TrispH2_009415
TrispH2_009412
TrispH2_009420	K11098
TrispH2_009413	K08798
TrispH2_009418	K01939
TrispH2_009416
TrispH2_009410	K15433
TrispH2_009421	K01870
TrispH2_010839	K06111
TrispH2_010837
TrispH2_010841
TrispH2_010840
TrispH2_010842
TrispH2_010838
TrispH2_012213
TrispH2_012234
TrispH2_012062
TrispH2_010534	K18041
TrispH2_010533
TrispH2_010539	K15200
TrispH2_010538
TrispH2_010536	K00286
TrispH2_010540	K02942
TrispH2_010532	K10410
TrispH2_010535	K06700
TrispH2_010537	K17914
TrispH2_011958
TrispH2_010141
TrispH2_010153
TrispH2_010145	K16474
TrispH2_010139	K10902
TrispH2_010150
TrispH2_010148
TrispH2_010149
TrispH2_010147
TrispH2_010151
TrispH2_010146
TrispH2_010140
TrispH2_010144
TrispH2_010142
TrispH2_010152
TrispH2_010143
TrispH2_011815
TrispH2_011255
TrispH2_011261
TrispH2_011258
TrispH2_011254
TrispH2_011262
TrispH2_011260
TrispH2_011257
TrispH2_011256
TrispH2_011259
TrispH2_011335	K03846
TrispH2_011334	K09698
TrispH2_011337
TrispH2_011336	K04612
TrispH2_011333
TrispH2_011332
TrispH2_011339
TrispH2_011338
TrispH2_011266	K08825
TrispH2_011264	K06889
TrispH2_011263
TrispH2_011267
TrispH2_011268	K14685
TrispH2_011265
TrispH2_011841
TrispH2_011487	K09436
TrispH2_011484	K01539
TrispH2_011486
TrispH2_011485
TrispH2_012044
TrispH2_010789
TrispH2_010782
TrispH2_010786	K09828
TrispH2_010791
TrispH2_010784	K10584
TrispH2_010781
TrispH2_010792
TrispH2_010783	K16490
TrispH2_010787	K15304
TrispH2_010785
TrispH2_010790
TrispH2_010788
TrispH2_011597
TrispH2_011598
TrispH2_011822	K13479
TrispH2_008279
TrispH2_008298	K13443
TrispH2_008304
TrispH2_008311
TrispH2_008300	K11832
TrispH2_008305	K14717
TrispH2_008280
TrispH2_008288	K08496
TrispH2_008277
TrispH2_008293
TrispH2_008307
TrispH2_008284
TrispH2_008283
TrispH2_008294
TrispH2_008295
TrispH2_008286	K20398
TrispH2_008301	K02328
TrispH2_008306	K17497
TrispH2_008289	K04615
TrispH2_008302	K20003
TrispH2_008303	K16744
TrispH2_008312	K02883
TrispH2_008292
TrispH2_008290	K14852
TrispH2_008297	K02866
TrispH2_008296	K17926
TrispH2_008299	K17935
TrispH2_008308
TrispH2_008285
TrispH2_008313	K15627
TrispH2_008282
TrispH2_008310
TrispH2_008309	K13354
TrispH2_008281
TrispH2_008291
TrispH2_008278
TrispH2_008314
TrispH2_011094	K17800
TrispH2_011092	K16591
TrispH2_011095
TrispH2_011093	K06676
TrispH2_011096
TrispH2_011097
TrispH2_012020
TrispH2_012021
TrispH2_012022
TrispH2_011969
TrispH2_012055
TrispH2_012056
TrispH2_012058
TrispH2_008021	K03511
TrispH2_008026
TrispH2_008024
TrispH2_008025	K00021
TrispH2_008031	K11373
TrispH2_008019	K15191
TrispH2_008029	K10699
TrispH2_008027	K13352
TrispH2_008028
TrispH2_008032
TrispH2_008020	K00966
TrispH2_008022
TrispH2_008033
TrispH2_008023	K13100
TrispH2_008018
TrispH2_008030
TrispH2_008016
TrispH2_008017
TrispH2_008039	K06825
TrispH2_008036
TrispH2_008034
TrispH2_008035
TrispH2_008038
TrispH2_008037
TrispH2_011902
TrispH2_006452
TrispH2_006427	K11827
TrispH2_006448
TrispH2_006433	K17218
TrispH2_006456
TrispH2_006440	K12483
TrispH2_006459
TrispH2_006441	K06057
TrispH2_006446	K12859
TrispH2_006458
TrispH2_006437
TrispH2_006453	K20223
TrispH2_006425	K12364
TrispH2_006455
TrispH2_006460	K18269
TrispH2_006435
TrispH2_006444	K15421
TrispH2_006439	K00288
TrispH2_006449
TrispH2_006450
TrispH2_006436
TrispH2_006465
TrispH2_006470
TrispH2_006463	K14354
TrispH2_006466
TrispH2_006462	K14355
TrispH2_006464
TrispH2_006469
TrispH2_006468
TrispH2_006461
TrispH2_006424
TrispH2_006467
TrispH2_006438
TrispH2_006430
TrispH2_006454
TrispH2_006457	K03135
TrispH2_006442	K15631
TrispH2_006429
TrispH2_006445
TrispH2_006451
TrispH2_006447
TrispH2_006426	K03064
TrispH2_006428	K18166
TrispH2_006434	K16460
TrispH2_006443
TrispH2_006432	K00641
TrispH2_006431
TrispH2_011176	K05039
TrispH2_011178	K00026
TrispH2_011179
TrispH2_011177	K15688
TrispH2_011180	K06965
TrispH2_011784
TrispH2_011944
TrispH2_004007
TrispH2_004020
TrispH2_004005
TrispH2_003997
TrispH2_003994	K12733
TrispH2_003992	K14713
TrispH2_004006	K11703
TrispH2_003984	K19801
TrispH2_003950
TrispH2_004000	K09658
TrispH2_003964	K03355
TrispH2_003987	K08738
TrispH2_003976
TrispH2_003954
TrispH2_004014	K16731
TrispH2_003983	K06634
TrispH2_004019	K08745
TrispH2_003978	K15202
TrispH2_003981
TrispH2_004008
TrispH2_003989	K14018
TrispH2_003965
TrispH2_003973	K05730
TrispH2_003966	K11420
TrispH2_004003
TrispH2_003991	K19525
TrispH2_003968
TrispH2_003960
TrispH2_003971
TrispH2_004015
TrispH2_004017
TrispH2_003955
TrispH2_003958
TrispH2_003967
TrispH2_003959
TrispH2_003970
TrispH2_003957
TrispH2_003972
TrispH2_003956
TrispH2_004004	K15324
TrispH2_003990
TrispH2_003969
TrispH2_003995
TrispH2_004002
TrispH2_004021	K09492
TrispH2_003985	K01487
TrispH2_003993	K15687
TrispH2_004018
TrispH2_003975	K11426
TrispH2_004012
TrispH2_003974
TrispH2_003977	K19759
TrispH2_003986
TrispH2_003961	K04431
TrispH2_004013
TrispH2_003979	K10143
TrispH2_003988	K00873
TrispH2_003998	K15407
TrispH2_003951	K10277
TrispH2_003982	K07277
TrispH2_004009	K03685
TrispH2_004016	K02739
TrispH2_003962
TrispH2_003952	K13509
TrispH2_003996
TrispH2_003963
TrispH2_003953
TrispH2_003980
TrispH2_004011
TrispH2_004001	K01802
TrispH2_004010
TrispH2_011993
TrispH2_011994
TrispH2_011846
TrispH2_011084
TrispH2_011073
TrispH2_011078
TrispH2_011080
TrispH2_011079
TrispH2_011074
TrispH2_011082
TrispH2_011081
TrispH2_011076
TrispH2_011077
TrispH2_011083
TrispH2_011075
TrispH2_012077
TrispH2_004371
TrispH2_004341
TrispH2_004339
TrispH2_004352
TrispH2_004334
TrispH2_004367	K20225
TrispH2_004332	K09216
TrispH2_004318
TrispH2_004326	K04520
TrispH2_004373
TrispH2_004345
TrispH2_004355
TrispH2_004370	K19009
TrispH2_004321
TrispH2_004344	K19755
TrispH2_004364	K00888
TrispH2_004366	K06874
TrispH2_004354
TrispH2_004378
TrispH2_004328
TrispH2_004363
TrispH2_004375
TrispH2_004323
TrispH2_004342
TrispH2_004333
TrispH2_004331	K20192
TrispH2_004336	K20359
TrispH2_004380	K10900
TrispH2_004382	K02216
TrispH2_004369
TrispH2_004322
TrispH2_004325
TrispH2_004335
TrispH2_004329
TrispH2_004385	K11312
TrispH2_004320	K01724
TrispH2_004365	K19008
TrispH2_004327	K17768
TrispH2_004346
TrispH2_004319	K00522
TrispH2_004337
TrispH2_004377
TrispH2_004379	K01749
TrispH2_004386
TrispH2_004381	K13566
TrispH2_004324	K10609
TrispH2_004362
TrispH2_004349	K09186
TrispH2_004347
TrispH2_004368	K17422
TrispH2_004353
TrispH2_004340
TrispH2_004359
TrispH2_004358
TrispH2_004384
TrispH2_004351
TrispH2_004376
TrispH2_004330	K13288
TrispH2_004343	K11849
TrispH2_004383
TrispH2_004357
TrispH2_004356	K08465
TrispH2_004388
TrispH2_004372	K14165
TrispH2_004387
TrispH2_004374	K03016
TrispH2_004390
TrispH2_004338	K12165
TrispH2_004389
TrispH2_004360
TrispH2_004348
TrispH2_004350
TrispH2_004361
TrispH2_006857
TrispH2_006863	K07936
TrispH2_006849	K15449
TrispH2_006841
TrispH2_006848	K14574
TrispH2_006864	K05853
TrispH2_006854	K01785
TrispH2_006869	K01372
TrispH2_006843
TrispH2_006871
TrispH2_006846
TrispH2_006831
TrispH2_006840	K05756
TrispH2_006835	K10755
TrispH2_006852
TrispH2_006845	K04688
TrispH2_006837
TrispH2_006867
TrispH2_006858
TrispH2_006832
TrispH2_006866
TrispH2_006851
TrispH2_006860
TrispH2_006873
TrispH2_006868
TrispH2_006838
TrispH2_006830
TrispH2_006872
TrispH2_006847
TrispH2_006856	K15157
TrispH2_006834	K12856
TrispH2_006842
TrispH2_006853
TrispH2_006844
TrispH2_006850
TrispH2_006865
TrispH2_006855	K13196
TrispH2_006839
TrispH2_006833	K16794
TrispH2_006836	K03255
TrispH2_006870	K11502
TrispH2_006861	K04560
TrispH2_006862	K04560
TrispH2_006859
TrispH2_011738
TrispH2_011153
TrispH2_011150	K19528
TrispH2_011149	K11429
TrispH2_011154
TrispH2_011148
TrispH2_011151
TrispH2_011152
TrispH2_007978	K17479
TrispH2_007983	K01074
TrispH2_007966	K16312
TrispH2_007961	K12319
TrispH2_007981
TrispH2_007962	K12318
TrispH2_007971	K03538
TrispH2_007956
TrispH2_007972	K18757
TrispH2_007959	K00974
TrispH2_007958
TrispH2_007964	K12319
TrispH2_007977	K01444
TrispH2_007963
TrispH2_007976
TrispH2_007954
TrispH2_007968
TrispH2_007955
TrispH2_007980
TrispH2_007973
TrispH2_007967	K02433
TrispH2_007965
TrispH2_007974	K16761
TrispH2_007984	K05764
TrispH2_007982
TrispH2_007979
TrispH2_007975
TrispH2_007969
TrispH2_007960
TrispH2_007957
TrispH2_007970
TrispH2_010972	K16584
TrispH2_010969
TrispH2_010974	K12176
TrispH2_010970
TrispH2_010973	K10750
TrispH2_010971
TrispH2_010975	K20823
TrispH2_011890
TrispH2_011891
TrispH2_011785
TrispH2_011948	K03518
TrispH2_011015
TrispH2_011017	K00699
TrispH2_011018	K00699
TrispH2_011021
TrispH2_011022
TrispH2_011024	K00699
TrispH2_011020
TrispH2_011019
TrispH2_011023	K00699
TrispH2_011014
TrispH2_011016
TrispH2_011967
TrispH2_011965
TrispH2_011966
TrispH2_011780
TrispH2_011779
TrispH2_011782
TrispH2_011781
TrispH2_009149
TrispH2_009152	K18404
TrispH2_009154	K08863
TrispH2_009159
TrispH2_009161
TrispH2_009160	K17886
TrispH2_009155	K08726
TrispH2_009151	K05741
TrispH2_009158	K18533
TrispH2_009153	K10889
TrispH2_009156
TrispH2_009157
TrispH2_009150
TrispH2_012145
TrispH2_010770
TrispH2_010769
TrispH2_010772
TrispH2_010771
TrispH2_011998
TrispH2_012112
TrispH2_012221	K04209
TrispH2_012198
TrispH2_011717
TrispH2_010338	K15902
TrispH2_010329
TrispH2_010343
TrispH2_010327
TrispH2_010349
TrispH2_010350
TrispH2_010341	K01493
TrispH2_010348
TrispH2_010346
TrispH2_010342
TrispH2_010344
TrispH2_010340	K20689
TrispH2_010330	K08726
TrispH2_010323
TrispH2_010339	K10807
TrispH2_010347
TrispH2_010345
TrispH2_010324
TrispH2_010326
TrispH2_010325
TrispH2_010328
TrispH2_010334
TrispH2_010333
TrispH2_010332
TrispH2_010336
TrispH2_010335
TrispH2_010337
TrispH2_010331
TrispH2_011581
TrispH2_011580
TrispH2_011633
TrispH2_011632
TrispH2_012211
TrispH2_010065
TrispH2_010063	K01192
TrispH2_010064	K07050
TrispH2_010059
TrispH2_010055	K03650
TrispH2_010066
TrispH2_010061	K10356
TrispH2_010062
TrispH2_010056	K01069
TrispH2_010057
TrispH2_010058
TrispH2_010060	K00854
TrispH2_011240
TrispH2_011243	K02257
TrispH2_011241
TrispH2_011244	K03540
TrispH2_011245
TrispH2_011242	K01307
TrispH2_011769
TrispH2_012048
TrispH2_012078
TrispH2_012052
TrispH2_009438
TrispH2_009448	K16469
TrispH2_009439
TrispH2_009450
TrispH2_009451
TrispH2_009441	K15544
TrispH2_009445	K03260
TrispH2_009443	K13251
TrispH2_009440	K00033
TrispH2_009452
TrispH2_009454
TrispH2_009449
TrispH2_009457
TrispH2_009453
TrispH2_009456
TrispH2_009455
TrispH2_009444	K07304
TrispH2_009442	K11643
TrispH2_009446
TrispH2_009447
TrispH2_006763
TrispH2_006764
TrispH2_006765
TrispH2_006778	K16467
TrispH2_006752	K06279
TrispH2_006777	K08958
TrispH2_006767
TrispH2_006775	K02331
TrispH2_006749
TrispH2_006755	K03940
TrispH2_006757	K02958
TrispH2_006774	K01205
TrispH2_006756	K14559
TrispH2_006773
TrispH2_006766
TrispH2_006758
TrispH2_006762
TrispH2_006780
TrispH2_006772
TrispH2_006753
TrispH2_006761
TrispH2_006751	K00914
TrispH2_006754	K20163
TrispH2_006776	K11353
TrispH2_006750
TrispH2_006779
TrispH2_006760
TrispH2_006759	K03234
TrispH2_006768	K07249
TrispH2_006770	K00128
TrispH2_006771	K00128
TrispH2_006769
TrispH2_006781
TrispH2_012160
TrispH2_011634	K01062
TrispH2_011635	K08801
TrispH2_009704
TrispH2_009702	K15369
TrispH2_009706
TrispH2_009695
TrispH2_009707	K19398
TrispH2_009699
TrispH2_009701
TrispH2_009698
TrispH2_009700	K16754
TrispH2_009705
TrispH2_009709	K11423
TrispH2_009703	K19626
TrispH2_009697	K19370
TrispH2_009708	K03113
TrispH2_009696
TrispH2_012222
TrispH2_011775
TrispH2_011776
TrispH2_012110
TrispH2_012045
TrispH2_011568
TrispH2_011567
TrispH2_011566
TrispH2_011570
TrispH2_011569
TrispH2_010903
TrispH2_010909
TrispH2_010905
TrispH2_010906
TrispH2_010910
TrispH2_010904	K19036
TrispH2_010907
TrispH2_010908
TrispH2_012190
TrispH2_011949
TrispH2_010096	K17795
TrispH2_010095
TrispH2_010094
TrispH2_010097	K09189
TrispH2_010099
TrispH2_010098
TrispH2_010093
TrispH2_010092
TrispH2_010091
TrispH2_011224
TrispH2_011228	K10847
TrispH2_011231
TrispH2_011235
TrispH2_011233
TrispH2_011232
TrispH2_011234
TrispH2_011230	K17435
TrispH2_011227
TrispH2_011226
TrispH2_011225
TrispH2_003233	K11096
TrispH2_003268
TrispH2_003296	K17360
TrispH2_003242	K04417
TrispH2_003318
TrispH2_003245	K15128
TrispH2_003257
TrispH2_003286	K00911
TrispH2_003284	K11979
TrispH2_003308	K16473
TrispH2_003282
TrispH2_003240	K15507
TrispH2_003292	K15127
TrispH2_003270
TrispH2_003261	K10586
TrispH2_003288
TrispH2_003262	K14566
TrispH2_003265	K04505
TrispH2_003290	K08658
TrispH2_003300	K16488
TrispH2_003259
TrispH2_003275
TrispH2_003314	K03131
TrispH2_003317
TrispH2_003243
TrispH2_003274
TrispH2_003239
TrispH2_003254	K13985
TrispH2_003280	K01712
TrispH2_003229	K11583
TrispH2_003312
TrispH2_003278	K02926
TrispH2_003305	K09537
TrispH2_003263	K05699
TrispH2_003316	K12392
TrispH2_003236	K20289
TrispH2_003298	K10844
TrispH2_003301	K02321
TrispH2_003306
TrispH2_003271
TrispH2_003313
TrispH2_003251
TrispH2_003250
TrispH2_003248
TrispH2_003247
TrispH2_003238
TrispH2_003232
TrispH2_003273	K10768
TrispH2_003252
TrispH2_003249
TrispH2_003237
TrispH2_003311
TrispH2_003225
TrispH2_003307	K15074
TrispH2_003310
TrispH2_003272	K13134
TrispH2_003231	K09569
TrispH2_003269
TrispH2_003304
TrispH2_003235
TrispH2_003234	K17601
TrispH2_003294
TrispH2_003244	K10746
TrispH2_003293	K05127
TrispH2_003256
TrispH2_003299
TrispH2_003241	K17653
TrispH2_003289	K00649
TrispH2_003266	K03025
TrispH2_003281	K08869
TrispH2_003302	K14009
TrispH2_003246
TrispH2_003279	K16472
TrispH2_003291
TrispH2_003255	K00615
TrispH2_003297	K13339
TrispH2_003253
TrispH2_003226	K02730
TrispH2_003309
TrispH2_003267	K13254
TrispH2_003287	K11412
TrispH2_003264
TrispH2_003315	K03252
TrispH2_003227	K00106
TrispH2_003230
TrispH2_003276	K16746
TrispH2_003295
TrispH2_003285
TrispH2_003258	K01875
TrispH2_003283
TrispH2_003224
TrispH2_003228	K15276
TrispH2_003303	K09104
TrispH2_003277	K03015
TrispH2_003260	K14841
TrispH2_012139
TrispH2_007104	K11099
TrispH2_007100	K11488
TrispH2_007078	K06645
TrispH2_007102
TrispH2_007115
TrispH2_007110
TrispH2_007076	K06210
TrispH2_007086
TrispH2_007106
TrispH2_007095
TrispH2_007081	K14766
TrispH2_007116	K03648
TrispH2_007090	K16449
TrispH2_007077	K19041
TrispH2_007080
TrispH2_007083
TrispH2_007093
TrispH2_007113
TrispH2_007082
TrispH2_007092	K02916
TrispH2_007085
TrispH2_007111
TrispH2_007084
TrispH2_007087	K17424
TrispH2_007091
TrispH2_007079
TrispH2_007107
TrispH2_007114
TrispH2_007096
TrispH2_007103	K16489
TrispH2_007094	K03108
TrispH2_007098	K11488
TrispH2_007101	K12846
TrispH2_007099
TrispH2_007108
TrispH2_007109
TrispH2_007105
TrispH2_007088	K14944
TrispH2_007089
TrispH2_009043
TrispH2_009033	K10348
TrispH2_009038
TrispH2_009028
TrispH2_009029
TrispH2_009054	K14210
TrispH2_009031	K20839
TrispH2_009040	K06990
TrispH2_009037	K17608
TrispH2_009053	K14210
TrispH2_009035	K10862
TrispH2_009026
TrispH2_009025
TrispH2_009048
TrispH2_009050
TrispH2_009047
TrispH2_009046
TrispH2_009049
TrispH2_009034	K16745
TrispH2_009042
TrispH2_009055
TrispH2_009030	K07943
TrispH2_009032
TrispH2_009039
TrispH2_009041	K07874
TrispH2_009051
TrispH2_009036	K12403
TrispH2_009045
TrispH2_009022
TrispH2_009024
TrispH2_009027	K10863
TrispH2_009023
TrispH2_009044
TrispH2_010501	K11887
TrispH2_010496	K16771
TrispH2_010492
TrispH2_010494
TrispH2_010500
TrispH2_010488
TrispH2_010490
TrispH2_010499
TrispH2_010491	K00569
TrispH2_010502	K08378
TrispH2_010493	K20640
TrispH2_010495	K06669
TrispH2_010497
TrispH2_010489
TrispH2_010498
TrispH2_010487
TrispH2_009304	K04718
TrispH2_009294
TrispH2_009306
TrispH2_009297
TrispH2_009292	K12175
TrispH2_009290	K03253
TrispH2_009298	K15029
TrispH2_009300
TrispH2_009307
TrispH2_009302
TrispH2_009295	K14946
TrispH2_009291
TrispH2_009293	K05542
TrispH2_009303	K03251
TrispH2_009296
TrispH2_009301
TrispH2_009299	K12891
TrispH2_009305
TrispH2_009837
TrispH2_009829
TrispH2_009827
TrispH2_009834
TrispH2_009835
TrispH2_009828
TrispH2_009830
TrispH2_009839
TrispH2_009840
TrispH2_009841	K04225
TrispH2_009836
TrispH2_009832
TrispH2_009831
TrispH2_009833
TrispH2_009838
TrispH2_009824
TrispH2_009825
TrispH2_009823
TrispH2_009826
TrispH2_009769	K01679
TrispH2_009774
TrispH2_009770
TrispH2_009778	K03031
TrispH2_009761
TrispH2_009762
TrispH2_009764
TrispH2_009765
TrispH2_009779	K09666
TrispH2_009772	K05849
TrispH2_009775
TrispH2_009771
TrispH2_009768	K00963
TrispH2_009781
TrispH2_009780
TrispH2_009773	K15296
TrispH2_009766
TrispH2_009767
TrispH2_009777
TrispH2_009776	K19970
TrispH2_009763
TrispH2_011455
TrispH2_011450
TrispH2_011452	K00939
TrispH2_011449
TrispH2_011454
TrispH2_011451
TrispH2_011453
TrispH2_010744	K17407
TrispH2_010737	K00476
TrispH2_010740
TrispH2_010738	K02366
TrispH2_010735
TrispH2_010743	K07023
TrispH2_010742
TrispH2_010736	K13156
TrispH2_010741	K04412
TrispH2_010739
TrispH2_011602
TrispH2_011601
TrispH2_011600
TrispH2_011599
TrispH2_011939
TrispH2_012228
TrispH2_010251	K03741
TrispH2_010254
TrispH2_010249	K10357
TrispH2_010245
TrispH2_010247
TrispH2_010243
TrispH2_010252	K15456
TrispH2_010242
TrispH2_010244
TrispH2_010255	K01520
TrispH2_010248	K17759
TrispH2_010250
TrispH2_010253	K12843
TrispH2_010246
TrispH2_011429	K20315
TrispH2_011430
TrispH2_012067
TrispH2_010810	K20526
TrispH2_010814	K03353
TrispH2_010815
TrispH2_010816
TrispH2_010809
TrispH2_010811	K06129
TrispH2_010813	K06129
TrispH2_010812
TrispH2_011468	K08596
TrispH2_011469	K16600
TrispH2_011470	K14567
TrispH2_000944
TrispH2_000892
TrispH2_000957
TrispH2_000999	K02874
TrispH2_001019
TrispH2_001031	K06569
TrispH2_000989
TrispH2_000939	K11187
TrispH2_000945
TrispH2_000948
TrispH2_001017	K03671
TrispH2_000990	K14457
TrispH2_000959	K11187
TrispH2_001046	K19612
TrispH2_000931
TrispH2_000909	K13076
TrispH2_000928
TrispH2_000895
TrispH2_000967
TrispH2_000893
TrispH2_000922
TrispH2_000963
TrispH2_000982	K03006
TrispH2_001042
TrispH2_001036	K06776
TrispH2_000961	K03259
TrispH2_001001
TrispH2_000972	K15162
TrispH2_000916
TrispH2_000921
TrispH2_000902
TrispH2_001008
TrispH2_000976
TrispH2_000950
TrispH2_001038	K17616
TrispH2_001039
TrispH2_000964
TrispH2_001034
TrispH2_000918	K06537
TrispH2_000904
TrispH2_000970	K02210
TrispH2_000940
TrispH2_000907	K14688
TrispH2_000995	K13102
TrispH2_000984	K01966
TrispH2_000996	K04508
TrispH2_000912	K11434
TrispH2_000910
TrispH2_001049
TrispH2_000943
TrispH2_001013
TrispH2_000927
TrispH2_001004	K15156
TrispH2_001011
TrispH2_000975	K19677
TrispH2_001006	K11718
TrispH2_000954	K05668
TrispH2_000968	K05128
TrispH2_000923	K20704
TrispH2_001052	K13089
TrispH2_001009	K14849
TrispH2_000897	K00326
TrispH2_001033	K13280
TrispH2_000937
TrispH2_001043	K09453
TrispH2_001023
TrispH2_000955	K10872
TrispH2_000988	K04409
TrispH2_001051	K17387
TrispH2_000979	K02938
TrispH2_000899
TrispH2_000935
TrispH2_000933	K11864
TrispH2_000925
TrispH2_001054
TrispH2_000986	K08838
TrispH2_000992	K04612
TrispH2_000993
TrispH2_001028
TrispH2_000991	K04612
TrispH2_001026
TrispH2_001055
TrispH2_000901
TrispH2_001056
TrispH2_001014
TrispH2_000952
TrispH2_001053
TrispH2_000971
TrispH2_000929	K03801
TrispH2_000987	K08103
TrispH2_001002
TrispH2_000956	K01374
TrispH2_000911
TrispH2_001015	K17538
TrispH2_000960
TrispH2_000962
TrispH2_000941	K13107
TrispH2_000983
TrispH2_001045
TrispH2_001044
TrispH2_001018	K08187
TrispH2_001048
TrispH2_000942
TrispH2_000917
TrispH2_001016	K16613
TrispH2_000947
TrispH2_000905	K20366
TrispH2_000930	K11663
TrispH2_000894
TrispH2_001012
TrispH2_000915
TrispH2_001010	K01001
TrispH2_000978
TrispH2_000936	K16763
TrispH2_000908	K00953
TrispH2_000932	K13141
TrispH2_001050
TrispH2_000896
TrispH2_000900	K11490
TrispH2_000966
TrispH2_000969	K03504
TrispH2_000946
TrispH2_000973
TrispH2_001037
TrispH2_001005
TrispH2_001003	K10284
TrispH2_000985
TrispH2_001007
TrispH2_001029
TrispH2_001035
TrispH2_001032	K20877
TrispH2_000974
TrispH2_000994	K07511
TrispH2_000906
TrispH2_000898	K14521
TrispH2_000965	K01965
TrispH2_000958	K10590
TrispH2_000926
TrispH2_001030	K07904
TrispH2_000951
TrispH2_000949	K20293
TrispH2_000981	K05545
TrispH2_000924	K12076
TrispH2_000913
TrispH2_000980
TrispH2_000934
TrispH2_000920
TrispH2_000903
TrispH2_000977
TrispH2_001041
TrispH2_001025
TrispH2_000998
TrispH2_001047
TrispH2_001040	K05661
TrispH2_000938
TrispH2_001024
TrispH2_001000
TrispH2_000919
TrispH2_001020
TrispH2_001021
TrispH2_000953
TrispH2_001022
TrispH2_000997	K06072
TrispH2_001027
TrispH2_000914
TrispH2_005393
TrispH2_005344
TrispH2_005384
TrispH2_005372	K00069
TrispH2_005347
TrispH2_005381
TrispH2_005350
TrispH2_005345	K08601
TrispH2_005368
TrispH2_005363	K02906
TrispH2_005373
TrispH2_005370
TrispH2_005352	K10898
TrispH2_005353
TrispH2_005338	K01338
TrispH2_005334	K16550
TrispH2_005365
TrispH2_005340	K12875
TrispH2_005361	K03943
TrispH2_005332	K10419
TrispH2_005366	K05633
TrispH2_005337
TrispH2_005335	K01672
TrispH2_005391
TrispH2_005329
TrispH2_005377	K10734
TrispH2_005378	K12668
TrispH2_005389
TrispH2_005375	K15424
TrispH2_005331	K10419
TrispH2_005330
TrispH2_005388
TrispH2_005382
TrispH2_005351	K03514
TrispH2_005367
TrispH2_005369	K16812
TrispH2_005380
TrispH2_005341
TrispH2_005390
TrispH2_005346
TrispH2_005333	K18621
TrispH2_005348
TrispH2_005328	K05048
TrispH2_005385
TrispH2_005376	K01530
TrispH2_005355
TrispH2_005392
TrispH2_005383	K12815
TrispH2_005339	K13084
TrispH2_005394
TrispH2_005356
TrispH2_005386
TrispH2_005349	K12589
TrispH2_005379	K10636
TrispH2_005357
TrispH2_005336
TrispH2_005364
TrispH2_005342	K11519
TrispH2_005354	K00432
TrispH2_005387
TrispH2_005362	K17560
TrispH2_005374
TrispH2_005371
TrispH2_005360
TrispH2_005359
TrispH2_005358
TrispH2_010295
TrispH2_010289
TrispH2_010286	K03850
TrispH2_010293	K10316
TrispH2_010297
TrispH2_010291
TrispH2_010287	K07520
TrispH2_010288
TrispH2_010296
TrispH2_010300
TrispH2_010301
TrispH2_010294
TrispH2_010292	K12620
TrispH2_010298	K10405
TrispH2_010299	K04354
TrispH2_010290	K04286
TrispH2_012011
TrispH2_005405	K20824
TrispH2_005418	K10454
TrispH2_005422
TrispH2_005449	K03134
TrispH2_005415
TrispH2_005397
TrispH2_005442	K17428
TrispH2_005404
TrispH2_005402	K20069
TrispH2_005434
TrispH2_005450
TrispH2_005439	K10317
TrispH2_005395	K03372
TrispH2_005412
TrispH2_005420	K11511
TrispH2_005409
TrispH2_005417	K18734
TrispH2_005407	K14539
TrispH2_005441	K19986
TrispH2_005430
TrispH2_005432	K06030
TrispH2_005399
TrispH2_005414	K00012
TrispH2_005423
TrispH2_005411
TrispH2_005445
TrispH2_005444	K07293
TrispH2_005403	K02684
TrispH2_005426
TrispH2_005428
TrispH2_005446
TrispH2_005425
TrispH2_005427
TrispH2_005413
TrispH2_005424
TrispH2_005410	K00587
TrispH2_005431	K01489
TrispH2_005396
TrispH2_005440
TrispH2_005429
TrispH2_005398
TrispH2_005408
TrispH2_005443	K13758
TrispH2_005421	K15284
TrispH2_005400
TrispH2_005419	K17081
TrispH2_005406	K15542
TrispH2_005447	K01194
TrispH2_005401	K12618
TrispH2_005448	K01187
TrispH2_005416	K17302
TrispH2_005433	K13342
TrispH2_005435
TrispH2_005452
TrispH2_005455
TrispH2_005451	K10308
TrispH2_005454
TrispH2_005453
TrispH2_005437
TrispH2_005456
TrispH2_005436
TrispH2_005457
TrispH2_005438	K00799
TrispH2_011539
TrispH2_011540
TrispH2_011538
TrispH2_011541
TrispH2_011412
TrispH2_011408
TrispH2_011411
TrispH2_011409
TrispH2_011410
TrispH2_007831	K16302
TrispH2_007826	K12379
TrispH2_007815	K02259
TrispH2_007833
TrispH2_007818	K12820
TrispH2_007812	K02084
TrispH2_007835	K12306
TrispH2_007821	K04648
TrispH2_007813	K01719
TrispH2_007827	K10895
TrispH2_007829	K14834
TrispH2_007828	K15262
TrispH2_007811
TrispH2_007816	K18624
TrispH2_007814
TrispH2_007825
TrispH2_007834	K15617
TrispH2_007822
TrispH2_007824	K12854
TrispH2_007836	K09499
TrispH2_007823	K20296
TrispH2_007832
TrispH2_007830
TrispH2_007817	K14831
TrispH2_007820
TrispH2_007819
TrispH2_011237	K10730
TrispH2_011238
TrispH2_011236
TrispH2_011239
TrispH2_012217
TrispH2_012148
TrispH2_011724
TrispH2_002579	K11268
TrispH2_002487
TrispH2_002505
TrispH2_002484
TrispH2_002576	K08074
TrispH2_002491
TrispH2_002543	K00387
TrispH2_002573	K03635
TrispH2_002520	K19863
TrispH2_002540	K02105
TrispH2_002568	K16315
TrispH2_002572
TrispH2_002561
TrispH2_002582	K17571
TrispH2_002519
TrispH2_002510	K01598
TrispH2_002503	K19502
TrispH2_002497	K17268
TrispH2_002552	K18038
TrispH2_002558
TrispH2_002494
TrispH2_002577
TrispH2_002548
TrispH2_002531
TrispH2_002522	K00699
TrispH2_002517	K10369
TrispH2_002493	K16848
TrispH2_002546	K17987
TrispH2_002529
TrispH2_002516	K09533
TrispH2_002567
TrispH2_002565	K00031
TrispH2_002488	K11416
TrispH2_002553
TrispH2_002482
TrispH2_002523
TrispH2_002555
TrispH2_002508
TrispH2_002499
TrispH2_002586
TrispH2_002537
TrispH2_002533
TrispH2_002584	K04675
TrispH2_002501	K00544
TrispH2_002536
TrispH2_002581	K01868
TrispH2_002570
TrispH2_002538
TrispH2_002583
TrispH2_002513	K01077
TrispH2_002514	K01077
TrispH2_002512	K01077
TrispH2_002496
TrispH2_002571
TrispH2_002498
TrispH2_002545
TrispH2_002483
TrispH2_002575	K13701
TrispH2_002524
TrispH2_002560
TrispH2_002559
TrispH2_002544
TrispH2_002486	K02132
TrispH2_002490
TrispH2_002578	K02202
TrispH2_002547
TrispH2_002518
TrispH2_002500	K00315
TrispH2_002526
TrispH2_002485	K17293
TrispH2_002550	K13855
TrispH2_002566	K15442
TrispH2_002549
TrispH2_002495	K10582
TrispH2_002562	K12326
TrispH2_002539	K04420
TrispH2_002535
TrispH2_002554
TrispH2_002489	K14529
TrispH2_002532
TrispH2_002585
TrispH2_002580	K14085
TrispH2_002574	K03023
TrispH2_002569	K14293
TrispH2_002506	K01745
TrispH2_002515	K18584
TrispH2_002525
TrispH2_002530
TrispH2_002521	K15289
TrispH2_002502
TrispH2_002504
TrispH2_002534
TrispH2_002551
TrispH2_002509	K15363
TrispH2_002527
TrispH2_002556
TrispH2_002492
TrispH2_002557	K14411
TrispH2_002541
TrispH2_002542
TrispH2_002511	K20818
TrispH2_002528
TrispH2_002507
TrispH2_002563
TrispH2_011889
TrispH2_011886
TrispH2_011885	K04608
TrispH2_011884
TrispH2_008820
TrispH2_008832
TrispH2_008830
TrispH2_008819
TrispH2_008834
TrispH2_008843
TrispH2_008833
TrispH2_008827
TrispH2_008840
TrispH2_008835	K17681
TrispH2_008821
TrispH2_008842	K18655
TrispH2_008828	K11985
TrispH2_008831
TrispH2_008839	K13113
TrispH2_008837	K03845
TrispH2_008841
TrispH2_008836
TrispH2_008838
TrispH2_008829
TrispH2_008818
TrispH2_008815
TrispH2_008824
TrispH2_008816
TrispH2_008817
TrispH2_008822
TrispH2_008814
TrispH2_008826
TrispH2_008823
TrispH2_008825
TrispH2_011938
TrispH2_011937
TrispH2_011936
TrispH2_007616
TrispH2_007620
TrispH2_007602
TrispH2_007618
TrispH2_007623	K20029
TrispH2_007614	K12616
TrispH2_007601	K10106
TrispH2_007609
TrispH2_007605
TrispH2_007615
TrispH2_007599
TrispH2_007597	K15212
TrispH2_007612	K05289
TrispH2_007589	K00472
TrispH2_007590	K00472
TrispH2_007595
TrispH2_007593
TrispH2_007592	K10426
TrispH2_007594
TrispH2_007591
TrispH2_007607
TrispH2_007608
TrispH2_007624
TrispH2_007617	K10408
TrispH2_007622
TrispH2_007613	K15901
TrispH2_007596	K10532
TrispH2_007619
TrispH2_007600
TrispH2_007610
TrispH2_007598	K12349
TrispH2_007611	K11165
TrispH2_007604	K04440
TrispH2_007603
TrispH2_007588
TrispH2_007606	K10615
TrispH2_007621
TrispH2_012229
TrispH2_005126
TrispH2_005131	K15695
TrispH2_005107
TrispH2_005158
TrispH2_005116
TrispH2_005128
TrispH2_005132	K14564
TrispH2_005144	K03512
TrispH2_005157
TrispH2_005156
TrispH2_005129
TrispH2_005124	K00273
TrispH2_005122
TrispH2_005135
TrispH2_005123	K18166
TrispH2_005153	K03847
TrispH2_005137
TrispH2_005133	K11316
TrispH2_005111
TrispH2_005151
TrispH2_005120	K20120
TrispH2_005110
TrispH2_005146	K12193
TrispH2_005149
TrispH2_005114
TrispH2_005147	K02963
TrispH2_005125	K10600
TrispH2_005154
TrispH2_005118	K09203
TrispH2_005117
TrispH2_005134
TrispH2_005152	K07912
TrispH2_005145	K11862
TrispH2_005155
TrispH2_005127	K04974
TrispH2_005109	K03254
TrispH2_005150
TrispH2_005113
TrispH2_005142	K19944
TrispH2_005121
TrispH2_005161
TrispH2_005130	K01074
TrispH2_005160	K03010
TrispH2_005136
TrispH2_005119	K00819
TrispH2_005141
TrispH2_005148	K20774
TrispH2_005108	K14794
TrispH2_005112
TrispH2_005140
TrispH2_005115
TrispH2_005139
TrispH2_005138
TrispH2_005159
TrispH2_011752
TrispH2_011751
TrispH2_010639
TrispH2_010638
TrispH2_010641	K06491
TrispH2_010644	K13728
TrispH2_010637
TrispH2_010642	K14445
TrispH2_010635
TrispH2_010643	K08825
TrispH2_010648	K03139
TrispH2_010645	K14563
TrispH2_010640
TrispH2_010646
TrispH2_010647
TrispH2_010636
TrispH2_010632
TrispH2_010628
TrispH2_010633
TrispH2_010630
TrispH2_010631
TrispH2_010634
TrispH2_010629
TrispH2_011999
TrispH2_012100
TrispH2_012232
TrispH2_008226
TrispH2_008227
TrispH2_008229
TrispH2_008231
TrispH2_008225
TrispH2_008236
TrispH2_008241
TrispH2_008240	K17080
TrispH2_008244
TrispH2_008245
TrispH2_008247
TrispH2_008250
TrispH2_008232	K03950
TrispH2_008249
TrispH2_008228
TrispH2_008238
TrispH2_008237
TrispH2_008230	K11339
TrispH2_008235	K18040
TrispH2_008239
TrispH2_008246
TrispH2_008234
TrispH2_008242	K01081
TrispH2_008248
TrispH2_008233
TrispH2_008243
TrispH2_009475	K11315
TrispH2_009470
TrispH2_009474	K15027
TrispH2_009479	K16747
TrispH2_009480	K09421
TrispH2_009481
TrispH2_009477
TrispH2_009472
TrispH2_009473
TrispH2_009471	K15198
TrispH2_009478
TrispH2_009476	K03021
TrispH2_011619
TrispH2_011976
TrispH2_012185
TrispH2_011870
TrispH2_012096
TrispH2_008070	K14295
TrispH2_008072
TrispH2_008054	K19931
TrispH2_008052
TrispH2_008058	K10579
TrispH2_008064
TrispH2_008066
TrispH2_008050	K09668
TrispH2_008065
TrispH2_008073	K20464
TrispH2_008056	K10321
TrispH2_008062
TrispH2_008046
TrispH2_008048
TrispH2_008047
TrispH2_008060
TrispH2_008061
TrispH2_008075
TrispH2_008063
TrispH2_008068
TrispH2_008041
TrispH2_008042
TrispH2_008043
TrispH2_008044
TrispH2_008040
TrispH2_008067
TrispH2_008055
TrispH2_008071
TrispH2_008059	K02084
TrispH2_008069
TrispH2_008077	K02953
TrispH2_008045	K00826
TrispH2_008057	K13719
TrispH2_008051	K10884
TrispH2_008074
TrispH2_008076
TrispH2_008049
TrispH2_008053
TrispH2_011727	K05692
TrispH2_011725
TrispH2_011728
TrispH2_011726
TrispH2_011996
TrispH2_011008
TrispH2_011007
TrispH2_011004
TrispH2_011010	K15172
TrispH2_011011
TrispH2_011012	K10523
TrispH2_011013
TrispH2_011005
TrispH2_011009	K08371
TrispH2_011006
TrispH2_010081
TrispH2_010082
TrispH2_010079
TrispH2_010069	K15033
TrispH2_010071
TrispH2_010085	K00681
TrispH2_010083	K09140
TrispH2_010089
TrispH2_010074
TrispH2_010073
TrispH2_010090
TrispH2_010072
TrispH2_010087	K15438
TrispH2_010067	K06694
TrispH2_010080
TrispH2_010077
TrispH2_010086
TrispH2_010070	K08292
TrispH2_010084
TrispH2_010076
TrispH2_010078	K06704
TrispH2_010088
TrispH2_010075
TrispH2_004579	K14464
TrispH2_004529
TrispH2_004543	K20726
TrispH2_004569
TrispH2_004541
TrispH2_004590
TrispH2_004593
TrispH2_004562	K09536
TrispH2_004545
TrispH2_004591
TrispH2_004566	K12180
TrispH2_004547
TrispH2_004571
TrispH2_004592	K06099
TrispH2_004557	K20190
TrispH2_004574
TrispH2_004581	K14406
TrispH2_004530
TrispH2_004550	K11858
TrispH2_004532
TrispH2_004577	K10776
TrispH2_004554	K18730
TrispH2_004534
TrispH2_004567	K00134
TrispH2_004568	K15117
TrispH2_004539
TrispH2_004537
TrispH2_004588
TrispH2_004594	K03263
TrispH2_004585
TrispH2_004583
TrispH2_004597
TrispH2_004560
TrispH2_004548
TrispH2_004564	K04554
TrispH2_004595	K09610
TrispH2_004535
TrispH2_004596	K01415
TrispH2_004587
TrispH2_004598
TrispH2_004540
TrispH2_004542
TrispH2_004533
TrispH2_004580
TrispH2_004576
TrispH2_004601
TrispH2_004586
TrispH2_004536
TrispH2_004546
TrispH2_004563
TrispH2_004531
TrispH2_004544
TrispH2_004573	K10149
TrispH2_004561	K17500
TrispH2_004552	K11253
TrispH2_004575
TrispH2_004549
TrispH2_004551	K02738
TrispH2_004578	K14311
TrispH2_004559
TrispH2_004555
TrispH2_004553	K04883
TrispH2_004565	K13346
TrispH2_004538	K14835
TrispH2_004558	K05011
TrispH2_004606
TrispH2_004570
TrispH2_004572
TrispH2_004582	K06067
TrispH2_004589
TrispH2_004600
TrispH2_004599
TrispH2_004602	K02599
TrispH2_004605
TrispH2_004584
TrispH2_004556
TrispH2_004604
TrispH2_004603
TrispH2_012150
TrispH2_012106
TrispH2_012168
TrispH2_010000
TrispH2_010008
TrispH2_010007	K16913
TrispH2_009997
TrispH2_010014
TrispH2_010010
TrispH2_010013
TrispH2_010012
TrispH2_010005	K01530
TrispH2_010002	K16570
TrispH2_009999	K18399
TrispH2_010006
TrispH2_010004
TrispH2_009998
TrispH2_010011
TrispH2_010009	K10846
TrispH2_010001	K06975
TrispH2_010003
TrispH2_009996
TrispH2_011916
TrispH2_011917
TrispH2_011918
TrispH2_011928
TrispH2_011929
TrispH2_010461
TrispH2_010466	K20638
TrispH2_010459	K01681
TrispH2_010456
TrispH2_010462	K07556
TrispH2_010465	K03107
TrispH2_010464
TrispH2_010463
TrispH2_010460
TrispH2_010457	K14662
TrispH2_010458	K02258
TrispH2_012043
TrispH2_012132	K00717
TrispH2_012152
TrispH2_012179
TrispH2_011513
TrispH2_011515
TrispH2_011514
TrispH2_010405	K06265
TrispH2_010403	K10408
TrispH2_010402
TrispH2_010406
TrispH2_010404
TrispH2_010401
TrispH2_011922
TrispH2_011681
TrispH2_012133
TrispH2_010917
TrispH2_010912
TrispH2_010914
TrispH2_010916
TrispH2_010913
TrispH2_010915
TrispH2_010911
TrispH2_011682
TrispH2_011683	K15183
TrispH2_012031
TrispH2_012030
TrispH2_012068
TrispH2_012065
TrispH2_012000
TrispH2_007872
TrispH2_007868
TrispH2_007871	K11664
TrispH2_007877
TrispH2_007880	K18340
TrispH2_007876
TrispH2_007886
TrispH2_007862
TrispH2_007881
TrispH2_007867	K01681
TrispH2_007882
TrispH2_007860	K13761
TrispH2_007863
TrispH2_007864
TrispH2_007883
TrispH2_007885
TrispH2_007874
TrispH2_007861
TrispH2_007878	K13800
TrispH2_007865	K14569
TrispH2_007884
TrispH2_007873	K02736
TrispH2_007866	K10891
TrispH2_007875
TrispH2_007879	K04097
TrispH2_007869
TrispH2_007870
TrispH2_007887
TrispH2_011032	K04461
TrispH2_011044
TrispH2_011043
TrispH2_011040
TrispH2_011041
TrispH2_011039
TrispH2_011034
TrispH2_011036
TrispH2_011033
TrispH2_011031
TrispH2_011038
TrispH2_011037
TrispH2_011035
TrispH2_011042
TrispH2_010582	K17407
TrispH2_010590
TrispH2_010585	K03680
TrispH2_010584	K13146
TrispH2_010587	K18592
TrispH2_010591
TrispH2_010583	K09091
TrispH2_010589	K14797
TrispH2_010588	K17929
TrispH2_010586	K00939
TrispH2_008276
TrispH2_008258
TrispH2_008274
TrispH2_008269
TrispH2_008259	K10435
TrispH2_008252	K08742
TrispH2_008255	K11805
TrispH2_008271
TrispH2_008261
TrispH2_008253	K00103
TrispH2_008263	K11757
TrispH2_008268
TrispH2_008266	K05700
TrispH2_008267
TrispH2_008273
TrispH2_008251
TrispH2_008256	K01285
TrispH2_008272
TrispH2_008254	K16831
TrispH2_008257	K14807
TrispH2_008275	K10892
TrispH2_008270	K08796
TrispH2_008262
TrispH2_008260	K07508
TrispH2_008265	K03833
TrispH2_008264
TrispH2_012177
TrispH2_011845
TrispH2_011844
TrispH2_010890	K14838
TrispH2_010888	K16578
TrispH2_010891	K11585
TrispH2_010894
TrispH2_010889
TrispH2_010893	K00231
TrispH2_010887	K20472
[truncated: 10,189 more rows]
