# Supplementary material for: Trichoplax genomes reveal profound admixture and suggest stable wild populations without bisexual reproduction
Source: Sci Rep. 2018 Jul 24;8:11168. doi: 10.1038/s41598-018-29400-y (PMC6057997; doi:10.1038/s41598-018-29400-y)
Supplement: Supplementary file 3 — Dataset 2 [file 41598_2018_29400_MOESM3_ESM.xlsx]

## Sheet: repeat summary T.sp.H2
Supplementary Table S2: Repeat summary for Trichoplax sp. H2
Repeat Classes
Total Sequences	1128
Total Length	94833964 bp
Ancestral Repeat	40926 (5808883 bp)
Lineage Specific Repeats	6931 (8535319 bp)
Class		Count	bpMasked	%masked
ARTEFACT		1	76	0.00%
DNA		1111	175525	0.19%
	Academ	21	1038	0.00%
	Academ2	4	195	0.00%
	CMC-Chapaev	42	2019	0.00%
	CMC-Chapaev-3	5	1921	0.00%
	CMC-EnSpm	279	16479	0.02%
	CMC-Mirage	2	112	0.00%
	CMC-Transib	29	1589	0.00%
	Crypton	8	488	0.00%
	Crypton-V	11	638	0.00%
	Dada	15	799	0.00%
	Ginger	974	291427	0.31%
	Harbinger	3	186	0.00%
	IS3EU	3	71	0.00%
	Kolobok	1	95	0.00%
	Kolobok-Hydra	8	504	0.00%
	Kolobok-T2	33	2289	0.00%
	MULE-F	3	215	0.00%
	MULE-MuDR	98	5550	0.01%
	MULE-NOF	8	573	0.00%
	Maverick	67	4982	0.01%
	Merlin	21	1078	0.00%
	Novosib	3	148	0.00%
	P	41	2197	0.00%
	P-Fungi	1	60	0.00%
	PIF-Harbinger	71	4326	0.00%
	PIF-ISL2EU	18	2910	0.00%
	PiggyBac	17	1537	0.00%
	Sola	29	1886	0.00%
	TcMar	4	192	0.00%
	TcMar-Ant1	1	52	0.00%
	TcMar-Fot1	27	1519	0.00%
	TcMar-ISRm11	6	345	0.00%
	TcMar-Mariner	3	344	0.00%
	TcMar-Mogwai	1	58	0.00%
	TcMar-Pogo	5	415	0.00%
	TcMar-Sagan	2	110	0.00%
	TcMar-Stowaway	5	284	0.00%
	TcMar-Tc1	32	2143	0.00%
	TcMar-Tc2	8	521	0.00%
	TcMar-Tc4	3	174	0.00%
	TcMar-Tigger	21	1266	0.00%
	TcMar-m44	3	187	0.00%
	Zator	3	184	0.00%
	Zisupton	2	89	0.00%
	hAT	26	1254	0.00%
	hAT-Ac	189	21590	0.02%
	hAT-Blackjack	6	225	0.00%
	hAT-Charlie	66	4482	0.00%
	hAT-Pegasus	2	106	0.00%
	hAT-Tag1	25	1235	0.00%
	hAT-Tip100	66	3429	0.00%
	hAT-Tol2	2	166	0.00%
	hAT-hAT19	1	64	0.00%
	hAT-hAT5	5	246	0.00%
	hAT-hATm	30	2779	0.00%
	hAT-hATw	4	775	0.00%
	hAT-hATx	3	166	0.00%
	hAT-hobo	8	436	0.00%
LINE		10	497	0.00%
	Ambal	3	235	0.00%
	CR1	58	3215	0.00%
	CR1-Zenon	5	349	0.00%
	CRE	1	31	0.00%
	DRE	2	60	0.00%
	I	30	1774	0.00%
	Jockey	71	5416	0.01%
	L1	147	7979	0.01%
	L1-Tx1	37	2074	0.00%
	L2	107	6603	0.01%
	LOA	14	748	0.00%
	Penelope	49	2433	0.00%
	Proto1	2	127	0.00%
	Proto2	2	115	0.00%
	R1	21	1119	0.00%
	R2	16	786	0.00%
	R2-Hero	1	69	0.00%
	R2-NeSL	1	50	0.00%
	RTE	2	99	0.00%
	RTE-BovB	16	858	0.00%
	RTE-RTE	3	131	0.00%
	RTE-X	19	919	0.00%
	Rex-Babar	9	436	0.00%
	Tad1	20	1134	0.00%
	Zorro	1	66	0.00%
LTR		147	11522	0.01%
	Caulimovirus	4	246	0.00%
	Copia	363	20475	0.02%
	DIRS	18	939	0.00%
	ERV	1	36	0.00%
	ERV1	92	5271	0.01%
	ERV4	10	466	0.00%
	ERVK	39	2512	0.00%
	ERVL	12	448	0.00%
	Gypsy	766	53681	0.06%
	Ngaro	26	2469	0.00%
	Pao	137	9500	0.01%
Other		--	--	--
	DNA_virus	2	69	0.00%
RC		--	--	--
	Helitron	144	11978	0.01%
Retroposon		2	283	0.00%
SINE		--	--	--
	5S-Sauria-RTE	1	16	0.00%
	7SL	1	253	0.00%
	ID	1	8	0.00%
	tRNA	6	329	0.00%
	tRNA-Core	2	118	0.00%
	tRNA-RTE	1	77	0.00%
Unknown		13784	3624769	3.82%
total interspersed		19692	4348537	4.59%
Simple_repeat		26412	1904812	2.01%
Total		47857	6344202	6.60%

## Sheet: repeat summary T. adhaerens
Supplementary Table S2: Repeat summary for Trichoplax adhaerens
Repeat Classes
Total Sequences	703
Total Length	93743169 bp
Ancestral Repeats	40728 ( 5862684 bp )
Lineage Specific Repeats	6672 ( 521773 bp )
Class		Count	bpMasked	%masked
ARTEFACT		1	76	0.00%
DNA		868	126694	0.14%
	Academ	17	950	0.00%
	Academ2	4	195	0.00%
	CMC-Chapaev	40	2035	0.00%
	CMC-Chapaev-3	9	2202	0.00%
	CMC-EnSpm	287	15945	0.02%
	CMC-Transib	26	1756	0.00%
	Crypton	7	423	0.00%
	Crypton-H	1	426	0.00%
	Crypton-V	11	757	0.00%
	Dada	19	1006	0.00%
	Ginger	936	269857	0.29%
	Harbinger	2	132	0.00%
	IS3EU	5	175	0.00%
	Kolobok	2	174	0.00%
	Kolobok-Hydra	6	437	0.00%
	Kolobok-T2	28	1732	0.00%
	MULE-F	3	215	0.00%
	MULE-MuDR	93	4955	0.01%
	MULE-NOF	5	342	0.00%
	Maverick	78	6776	0.01%
	Merlin	11	550	0.00%
	Novosib	4	294	0.00%
	P	35	1855	0.00%
	P-Fungi	1	60	0.00%
	PIF-Harbinger	70	4384	0.00%
	PIF-ISL2EU	20	3071	0.00%
	PiggyBac	19	1982	0.00%
	Sola	35	2494	0.00%
	TcMar	6	334	0.00%
	TcMar-Fot1	20	1028	0.00%
	TcMar-ISRm11	8	403	0.00%
	TcMar-Mariner	5	514	0.00%
	TcMar-Mogwai	1	58	0.00%
	TcMar-Pogo	4	354	0.00%
	TcMar-Sagan	2	110	0.00%
	TcMar-Stowaway	4	167	0.00%
	TcMar-Tc1	25	1672	0.00%
	TcMar-Tc2	9	566	0.00%
	TcMar-Tc4	2	86	0.00%
	TcMar-Tigger	20	1046	0.00%
	Zator	4	228	0.00%
	Zisupton	2	98	0.00%
	hAT	26	1461	0.00%
	hAT-Ac	192	19614	0.02%
	hAT-Blackjack	5	204	0.00%
	hAT-Charlie	57	3931	0.00%
	hAT-Pegasus	2	106	0.00%
	hAT-Tag1	22	1162	0.00%
	hAT-Tip100	58	3154	0.00%
	hAT-Tol2	1	77	0.00%
	hAT-hAT19	1	64	0.00%
	hAT-hAT5	5	313	0.00%
	hAT-hATm	29	2380	0.00%
	hAT-hATw	4	608	0.00%
	hAT-hATx	3	166	0.00%
	hAT-hobo	6	257	0.00%
LINE		9	512	0.00%
	Ambal	2	175	0.00%
	CR1	46	2830	0.00%
	CR1-Zenon	4	208	0.00%
	CRE	2	114	0.00%
	DRE	4	233	0.00%
	Dong-R4	2	90	0.00%
	I	35	2052	0.00%
	Jockey	65	4792	0.01%
	L1	152	8233	0.01%
	L1-Tx1	39	2389	0.00%
	L2	116	7370	0.01%
	LOA	15	812	0.00%
	Penelope	60	2853	0.00%
	Proto1	3	180	0.00%
	Proto2	2	107	0.00%
	R1	20	1343	0.00%
	R2	14	832	0.00%
	R2-Hero	1	69	0.00%
	R2-NeSL	1	50	0.00%
	RTE	1	54	0.00%
	RTE-BovB	18	1075	0.00%
	RTE-RTE	1	39	0.00%
	RTE-X	25	1270	0.00%
	Rex-Babar	10	542	0.00%
	Tad1	18	1073	0.00%
LTR		149	10304	0.01%
	Caulimovirus	3	179	0.00%
	Copia	349	20385	0.02%
	DIRS	16	880	0.00%
	ERV	1	36	0.00%
	ERV-Foamy	1	42	0.00%
	ERV1	85	4980	0.01%
	ERV4	8	418	0.00%
	ERVK	37	2300	0.00%
	ERVL	9	451	0.00%
	Gypsy	755	55716	0.06%
	Ngaro	134	41744	0.04%
	Pao	137	9297	0.01%
Other		--	--	--
	DNA_virus	3	119	0.00%
RC		--	--	--
	Helitron	131	11914	0.01%
Retroposon		2	128	0.00%
SINE		--	--	--
	5S-Sauria-RTE	2	136	0.00%
	7SL	1	253	0.00%
	B4	1	51	0.00%
	ID	1	8	0.00%
	tRNA	4	255	0.00%
	tRNA-Core	1	82	0.00%
	tRNA-RTE	1	77	0.00%
Unknown		11770	3546866	3.78%
centromeric		1	89	0.00%
total interspersed		17433	4238118	4.52%
Simple_repeat		28238	2042229	2.18%
Total		47400	6384457	6.70%

## Sheet: repeat ORF analyses
Supplementary Table S2: Translated ORFs of the identified repetitive elements that yielded a positive HMM scan for reverse transcriptases, integrases or transposases
Description	Pfam name	Pfam acc.	Number in H2	Number in H1
Reverse transcriptase	RVT_1	PF00078.25	4	6
Integrase core domain	rve	PF00665.24	3	4
Transposase DDE domain	DDE_Tnp_1	PF01609.19	1	1
Transposase IS4	DDE_Tnp_1_7	PF13843.4	1	1
