# Supplementary material for: Trichoplax genomes reveal profound admixture and suggest stable wild populations without bisexual reproduction
Source: Sci Rep. 2018 Jul 24;8:11168. doi: 10.1038/s41598-018-29400-y (PMC6057997; doi:10.1038/s41598-018-29400-y)
Supplement: Supplementary file 4 — Dataset 3 [file 41598_2018_29400_MOESM4_ESM.xlsx]

## Sheet: dNdS > 1.5
Supplementary Table S3: Examples of Trichoplax sp. H2 CDS showing dN/dS values above 1.5*
locus_tag in H2	dN/dS	Best SwissProt Hit
TrispH2_009933-RA	139	PFY1 Profilin (Candida albicans)
TrispH2_005000-RA	135	NKX6-2 Homeobox protein Nkx-6.2 (Homo sapiens)
TrispH2_003524-RA	130	Eid3 EP300-interacting inhibitor of differentiation 3 (Mus musculus)
TrispH2_002854-RA	107	TRYP4 Trypsin-4 (Anopheles gambiae)
TrispH2_007091-RA	106	HIGD2A HIG1 domain family member 2A, mitochondrial (Homo sapiens)
TrispH2_008637-RA	104	txndc17 Thioredoxin domain-containing protein 17 (Danio rerio)
TrispH2_003493-RA	100	SNAPIN SNARE-associated protein Snapin (Homo sapiens)
TrispH2_003664-RA	96	Paip1 Polyadenylate-binding protein-interacting protein 1 (Mus musculus)
TrispH2_007407-RA	93	KREMEN1 Kremen protein 1 (Homo sapiens)
TrispH2_007660-RA	87	Hnrnpab Heterogeneous nuclear ribonucleoprotein A/B (Mus musculus)
TrispH2_000162-RA	84	UPF0598 protein C8orf82 homolog (Bos taurus)
TrispH2_007360-RA	84	Litaf Lipopolysaccharide-induced tumor necrosis factor-alpha factor homolog (Rattus norvegicus)
TrispH2_002752-RA	82	SLC45A4 Solute carrier family 45 member 4 (Homo sapiens)
TrispH2_007770-RA	82	Dda1 DET1- and DDB1-associated protein 1 (Mus musculus)
TrispH2_001061-RA	81	S1pr1 Sphingosine 1-phosphate receptor 1 (Rattus norvegicus)
TrispH2_001425-RA	76	RMI2 RecQ-mediated genome instability protein 2 (Gallus gallus)
TrispH2_000752-RA	76	VIMP Selenoprotein S (Sus scrofa)
TrispH2_003889-RA	75	DEAF1 Deformed epidermal autoregulatory factor 1 homolog (Pan troglodytes)
TrispH2_008657-RA	74	dctn6 Dynactin subunit 6 (Danio rerio)
TrispH2_010750-RA	72	Cyt-b5 Cytochrome b5 (Drosophila melanogaster)
TrispH2_000038-RA	72	isoc2 Isochorismatase domain-containing protein 2 (Xenopus laevis)
TrispH2_009680-RA	70	trmH tRNA (guanosine(18)-2'-O)-methyltransferase (Borrelia burgdorferi (strain ATCC 35210 / B31 / CIP 102532 / DSM 4680))
TrispH2_009932-RA	70	Profilin-2 (Acanthamoeba castellanii)
TrispH2_002817-RA	70	Pop5 Ribonuclease P/MRP protein subunit POP5 (Mus musculus)
TrispH2_003225-RA	69	chac2 Putative glutathione-specific gamma-glutamylcyclotransferase 2 (Gallus gallus)
TrispH2_000268-RA	69	COMMD8 COMM domain-containing protein 8 (Homo sapiens)
TrispH2_005024-RA	69	nrv1 Sodium/potassium-transporting ATPase subunit beta-1 (Drosophila melanogaster)
TrispH2_005279-RA	68	dbx1b Homeobox protein DBX1-B (Danio rerio)
TrispH2_002277-RA	67	Chn1 N-chimaerin (Mus musculus)
TrispH2_008489-RA	64	adra1a Alpha-1A adrenergic receptor (Oryzias latipes)
TrispH2_011227-RA	63	Uncharacterized protein C1orf43 homolog (Mus musculus)
TrispH2_006567-RA	63	MCFD2 Multiple coagulation factor deficiency protein 2 homolog (Pongo abelii)
TrispH2_002131-RA	61	UPF0235 protein C15orf40 homolog (Mus musculus)
TrispH2_009775-RA	60	Drap1 Dr1-associated corepressor (Mus musculus)
TrispH2_004006-RA	60	COLGALT1 Procollagen galactosyltransferase 1 (Bos taurus)
TrispH2_008466-RA	59	GNG7 Guanine nucleotide-binding protein G(I)/G(S)/G(O) subunit gamma-7 (Homo sapiens)
TrispH2_004042-RA	58	COA4 Cytochrome c oxidase assembly factor 4 homolog, mitochondrial (Mus musculus)
TrispH2_005460-RA	58	Pttg1ip Pituitary tumor-transforming gene 1 protein-interacting protein (Mus musculus)
TrispH2_008491-RA	57	PROKR2 Prokineticin receptor 2 (Bos taurus)
TrispH2_001607-RA	57	RBM18 Probable RNA-binding protein 18 (Pongo abelii)
TrispH2_001262-RA	55	ARPP19 cAMP-regulated phosphoprotein 19 (Bos taurus)
TrispH2_003128-RA	54	lrrc57 Leucine-rich repeat-containing protein 57 (Xenopus laevis)
TrispH2_007895-RA	51	msrA Peptide methionine sulfoxide reductase MsrA (Methanosarcina acetivorans (strain ATCC 35395 / DSM 2834 / JCM 12185 / C2A))
TrispH2_001099-RA	51	RNF219 RING finger protein 219 (Pongo abelii)
TrispH2_000356-RA	50	TTC9 Tetratricopeptide repeat protein 9A (Homo sapiens)
TrispH2_000047-RA	50	slc35e3 Solute carrier family 35 member E3 (Danio rerio)
TrispH2_009413-RA	18	MARK3 MAP/microtubule affinity-regulating kinase 3 (Homo sapiens)
TrispH2_008974-RA	3.29	Blue-sensitive opsin (Anolis carolinensis)
TrispH2_007459-RA	3.26	chuk Inhibitor of nuclear factor kappa-B kinase subunit alpha (Danio rerio)
TrispH2_000740-RA	3.23	nsmce2 E3 SUMO-protein ligase NSE2 (Xenopus laevis)
TrispH2_008686-RA	3.22	LYK5 Protein LYK5 (Arabidopsis thaliana)
TrispH2_005492-RA	2.71	Npffr1 Neuropeptide FF receptor 1 (Rattus norvegicus)
TrispH2_003552-RA	2.67	ADGRD1 Adhesion G-protein coupled receptor D1 (Bos taurus)
TrispH2_002831-RA	2.63	Casp7 Caspase-7 (Mus musculus)
TrispH2_007460-RA	2.63	Wnk1 Serine/threonine-protein kinase WNK1 (Mus musculus)
TrispH2_001813-RA	2.55	RB1CC1 RB1-inducible coiled-coil protein 1 (Homo sapiens)
TrispH2_007914-RA	2.50	tbrg4 Protein TBRG4 (Xenopus laevis)
TrispH2_007160-RA	2.50	RAD17 Cell cycle checkpoint protein RAD17 (Pongo abelii)
TrispH2_010442-RA	2.48	enthd2 AP-4 complex accessory subunit tepsin (Xenopus laevis)
TrispH2_008949-RA	2.38	Grpr Gastrin-releasing peptide receptor (Rattus norvegicus)
TrispH2_005099-RA	2.38	Galr2 Galanin receptor type 2 (Rattus norvegicus)
TrispH2_005263-RA	2.37	ADRA1B Alpha-1B adrenergic receptor (Homo sapiens)
TrispH2_004170-RA	2.21	Suco SUN domain-containing ossification factor (Mus musculus)
TrispH2_009091-RA	2.15	Fam63a Protein FAM63A (Rattus norvegicus)
TrispH2_000024-RA	2.14	Smad6 Mothers against decapentaplegic homolog 6 (Mus musculus)
TrispH2_001269-RA	2.13	D(1)-like dopamine receptor (Oreochromis mossambicus)
TrispH2_002997-RA	2.09	Smc5 Structural maintenance of chromosomes protein 5 (Mus musculus)
TrispH2_009683-RA	2.09	UBN1 Ubinuclein-1 (Homo sapiens)
TrispH2_010546-RA	2.03	Ints3 Integrator complex subunit 3 (Mus musculus)
TrispH2_002122-RA	1.98	Fst Follistatin (Mus musculus)
TrispH2_010979-RA	1.98	bmt5 25S rRNA (uridine-N(3))-methyltransferase (Schizosaccharomyces pombe (strain 972 / ATCC 24843))
TrispH2_005391-RA	1.95	DDX21 Nucleolar RNA helicase 2 (Homo sapiens)
TrispH2_006309-RA	1.88	EPHX2 Bifunctional epoxide hydrolase 2 (Sus scrofa)
TrispH2_001015-RA	1.86	Peak1 Pseudopodium-enriched atypical kinase 1 (Mus musculus)
TrispH2_009878-RA	1.78	papd4 Poly(A) RNA polymerase GLD2 (Danio rerio)
TrispH2_004268-RA	1.73	CCDC181 Coiled-coil domain-containing protein 181 (Macaca fascicularis)
TrispH2_004150-RA	1.70	Golga2 Golgin subfamily A member 2 (Rattus norvegicus)
TrispH2_011352-RA	1.68	Cyp4b1 Cytochrome P450 4B1 (Rattus norvegicus)
TrispH2_008278-RA	1.68	npy1r Neuropeptide Y receptor type 1 (Xenopus laevis)
TrispH2_009999-RA	1.63	BPHL Valacyclovir hydrolase (Homo sapiens)
TrispH2_009648-RA	1.61	Kpna3 Importin subunit alpha-4 (Mus musculus)
TrispH2_002735-RA	1.58	Ube2o (E3-independent) E2 ubiquitin-conjugating enzyme UBE2O (Mus musculus)
TrispH2_003705-RA	1.52	Vertebrate ancient opsin (Salmo salar)
TrispH2_007616-RA	1.52	TTC28 Tetratricopeptide repeat protein 28 (Homo sapiens)
*Of the inital 225 CDS those were excluded that showed more than 1% length difference to their putative orthologs in Trichoplax adhaerens or an alignment gap longer than one amino acid in order to minimize false positives as a result of mere differences in gene model calls. This resulted in 143 CDS of which 84 received a SwissProt hit (cut-off 1e-5) and are listed bbovelaow.
