# Supplementary material for: Trichoplax genomes reveal profound admixture and suggest stable wild populations without bisexual reproduction
Source: Sci Rep. 2018 Jul 24;8:11168. doi: 10.1038/s41598-018-29400-y (PMC6057997; doi:10.1038/s41598-018-29400-y)
Supplement: Supplementary file 5 — Dataset 4 [file 41598_2018_29400_MOESM5_ESM.xlsx]

## Sheet: allele phasing summary
Supplementary Table S4: Allele comparison of 30 phased CDS between Trichoplax sp. H2 and Trichoplax adhaerens
								Mean RNA-seq read coverage
Gene (best SwissProt hit)	description	CDS length (bp)	SNPs	phased blocks	different alleles	shared alleles	substitutions btw closest alleles	H2	H1
tubb4b	Beta Tubulin	1344	6	1	4	0	1	12936	44371
Trypsin Ovochymase	Serine Protease	1224	30	1	3	2x1	-	15723	40861
slc25a43	Solute carrier family 25	1002	3	1	3	2x1	-	15592	31558
RPS25	40S Ribosomal protein S25	330	1	1	2	3x1	-	9382	21437
RPS15a	40S ribosomal protein S15a	393	2	1	2	2x2	-	7381	18471
RpLP1	60S acidic ribosomal protein P1	333	1	1	2	3x1	-	6450	13222
Pax6	paired box protein	1629	19	1	3	2x1	-	562	1223
Irx6	Iroquois-class homeodomain	1161	9	2	4	0	1	1202	3034
FoxO	Forkhead Box	1776	14	1	2	2x2	-	44	122
HHEX	Homeodomain NK class	711	9	1	3	2x1	-	87	147
Cathepsin L	Papain family cysteine protease	978	4	2	3	2x1	-	4898	14682
Cathepsin B	Thiol protease	1002	1	1	2	3x1	-	5342	13038
h1f0	Histone H1.0	573	4	1	2	3x1	-	1153	2774
BDS1	Alkyl/aryl-sulfatase	2094	20	2	3	2x1	-	2585	11268
ANPEP	Aminopeptidase N	2976	28	3	4	0	3	3347	6630
smad6	Mothers against decapentaplegic homolog 6	1239	8	2	3	2x1	-	94	294
Bmp7	TGF beta	1134	15	1	4	0	1	36	111
Tropomyosin	Interaction with actin	738	5	1	2	2x2	-	260	750
Calmodulin	calcium-binding	474	1	1	2	2x2	-	35	100
PRKAG2	AMP-activated protein kinase subunit gamma-2	1287	12	1	2	2x2	-	90	206
DBX	Homeodomain NK class	855	8	2	4	0	1	41	228
Nkx-6.2	Homeodomain NK class	651	9	1	3	2x1	-	9	23
PFY1	Profilin	387	5	1	2	2x2	-	98	137
Myc-1	Transcriptional regulator Myc-1	966	5	1	2	2x2	-	808	4725
Aldoc	Fructose-bisphosphate aldolase C	1086	11	1	4	0	1	1533	2732
Sox2	Transcription factor SOX-2	948	6	1	2	2x2	-	188	668
PPIB	Peptidyl-prolyl cis-trans isomerase B	552	7	1	3	2x1	-	1232	2054
RPII15	DNA-directed RNA polymerase II subunit RPB9	390	2	1	2	2x2	-	156	363
Snapin	SNARE-associated protein Snapin	345	3	1	2	2x2	-	184	297
Streptavidin-V1		576	6	1	2	2x2	-	2144	3756
SUM		29154	254	37			8
9x one allel shared, heterozygous in both haplotypes = 30% 4x one allele shared, homozygous in one haplotype = 13.33% 11x both alleles shared, heterozygous in both haplotypes = 36.66% at least one allele shared = 80% 6x no allele shared = 20%

## Sheet: allele phasing details
Supplementary Table S4: Details of the allele comparison
NOTE: shown are the SNP positions between the alleles of Trichoplax adhaerens (H1) and Trichoplax sp. H2. A continous color denotes a single phased block. Identical alleles are marked with either * or #. Genomic location is given below and above the respective alleles of the two lineages. The accessions for the de-novo assembled transcripts (in one case genomic prediction), from which the CDS are…
Gene/Alleles	CDS length	SNPs
tubb4b	1344bp
scaffold_2		69	540	870	1047	1053	1206
H1		T	C	A	T	C	T
H1		G	T	T	G	T	T
H2		T	T	T	G	T	T
H2		T	C	A	T	C	A
scaffold_92
Trypsin Ovochymase	1224bp
scaffold_4		54	146	176	182	190	287	446	460	465	487	488	489	504	505	506	578	581	620	621	624	665	667	674	676	722	908	919	931	1213	1215
H1		T	A	T	A	T	G	T	T	G	G	C	A	A	G	G	G	A	C	C	C	G	A	A	G	C	A	A	G	C	G
H1	*	C	G	C	G	G	C	T	T	C	G	C	A	G	A	C	A	C	G	A	T	C	T	G	A	T	C	G	A	A	C
H2	*	C	G	C	G	G	C	T	T	C	G	C	A	G	A	C	A	C	G	A	T	C	T	G	A	T	C	G	A	A	C
H2		T	A	T	A	T	G	C	G	G	T	T	T	G	G	C	G	G	C	C	C	G	A	A	G	T	C	G	G	C	G
scaffold_25
slc25a43	1002bp
scaffold_5		591	792	883
H1		G	C	G
H1	*	A	T	A
H2	*	A	T	A
H2		G	C	A
scaffold_187
RPS25	330bp
scaffold_1		237
H1		A
H1	*	T
H2	*	T
H2	*	T
scaffold_68
Rps15a	393bp
scaffold_46		93	231
H1	#	T	C
H1	*	A	T
H2	*	A	T
H2	#	T	C
scaffold_205
RpLP1	333bp
scaffold_7		12
H1		G
H1	*	A
H2	*	A
H2	*	A
scaffold_300
Pax6	1629bp
scaffold_10		18	222	510	545	612	699	852	958	961	968	969	996	1001	1198	1261	1275	1303	1395	1410
H1		T	T	A	T	C	C	T	C	C	G	C	T	C	G	A	C	A	G	A
H1	*	C	A	G	C	T	T	C	T	A	A	T	C	T	A	G	T	C	A	T
H2	*	C	A	G	C	T	T	C	T	A	A	T	C	T	A	G	T	C	A	T
H2		T	T	A	T	C	C	T	C	A	G	C	T	C	G	A	C	A	G	A
scaffold_8
Irx6	1161bp
scaffold_4		68	129	157	600	825	853	963	1017	1043
H1		C	A	T	T	A	T	A	C	T
H1		C	G	C	A	G	A	G	A	G
H2		C	G	C	A	G	A	A	A	G
H2		G	A	T	T	A	T	A	C	T
scaffold_44
FoxO	1776bp
scaffold_5		231	273	609	738	788	832	929	936	974	1176	1179	1285	1440	1738
H1	#	T	T	G	G	G	A	A	A	G	C	G	G	G	G
H1	*	G	C	A	A	A	T	G	C	A	T	A	T	A	A
H2	*	G	C	A	A	A	T	G	C	A	T	A	T	A	A
H2	#	T	T	G	G	G	A	A	A	G	C	G	G	G	G
scaffold_6
Hhex	711bp
scaffold_17		138	246	262	273	331	419	422	618	621
H1		G	T	C	G	G	T	G	G	C
H1	*	G	C	T	A	A	T	A	A	T
H2	*	G	C	T	A	A	T	A	A	T
H2		A	T	C	G	G	G	G	G	C
scaffold_37
Cathepsin L	978bp
scaffold_3		207	280	825	932
H1		T	G	G	A
H1	*	C	T	A	G
H2	*	C	T	A	G
H2		C	G	G	A
scaffold_9
H1f0	573bp
scaffold_2		147	264	378	450
H1	*	C	T	G	C
H1	*	C	T	G	C
H2	*	C	T	G	C
H2		T	G	A	T
scaffold_14
Cathepsin B	1002bp
scaffold_7		462
H1		A
H1	*	T
H2	*	T
H2	*	T
scaffold_22
BDS1	2094bp
scaffold_4		147	148	160	216	330	423	432	725	1032	1188	1339	1476	1477	1682	1719	1742	1928	2039	2040	2068
H1		C	T	A	G	C	T	G	G	T	A	G	A	G	G	G	C	T	C	A	A
H1	*	T	A	G	G	T	C	T	C	C	A	T	C	C	A	T	T	C	C	A	A
H2	*	T	A	G	G	T	C	T	C	C	A	T	C	C	A	T	T	C	C	A	A
H2		C	T	A	A	C	T	G	C	T	G	G	C	G	G	G	C	C	G	C	G
scaffold_90
ANPEP	2976bp
scaffold_1		170	180	271	293	327	396	474	890	997	1050	1065	1089	1119	1120	1301	1601	1671	1699	1897	2019	2166	2181	2215	2307	2571	2686	2697	2958
H1		G	G	C	T	A	T	C	A	G	T	A	T	G	T	G	A	A	A	G	T	T	C	A	T	A	A	T	C
H1		C	A	T	C	T	A	T	A	A	C	T	C	A	A	G	T	C	G	A	C	C	T	G	C	A	G	A	C
H2		C	A	T	C	T	A	T	A	G	C	T	C	A	A	G	T	C	G	A	C	C	T	G	C	G	G	A	T
H2		G	G	C	T	A	T	C	T	G	T	A	T	G	T	T	T	A	A	G	T	T	C	A	T	A	A	T	C
scaffold_171
smad6	1239bp
scaffold_1		102	177	211	243	476	529	882	1092
H1		T	A	G	C	C	A	C	A
H1	*	C	T	A	A	T	G	G	G
H2	*	C	T	A	A	T	G	G	G
H2		T	A	A	A	C	A	C	A
scaffold_4
Bmp7	1134bp
scaffold_7		47	150	400	457	458	544	577	616	643	652	756	779	802	1043	1059
H1		T	C	A	A	A	T	A	A	C	G	A	A	A	C	T
H1		C	T	A	T	C	C	C	G	A	G	G	G	G	G	C
H2		C	T	A	T	C	C	C	G	A	G	G	G	G	C	C
H2		T	C	G	A	A	C	C	A	C	A	A	A	A	C	T
scaffold_22
Tropomyosin	738bp
scaffold_1		89	195	223	504	649
H1	#	C	G	A	G	G
H1	*	T	A	G	A	A
H2	*	T	A	G	A	A
H2	#	C	G	A	G	G
scaffold_20
Calmodulin	474bp
scaffold_4		47
H1	#	C
H1	*	T
H2	*	T
H2	#	C
scaffold_126
PRKAG	1287bp
scaffold_3		222	257	549	597	723	775	837	1063	1099	1163	1212	1283
H1	#	G	A	A	T	T	G	T	T	G	G	C	T
H1	*	A	G	G	A	C	A	C	C	T	A	A	A
H2	*	A	G	G	A	C	A	C	C	T	A	A	A
H2	#	G	A	A	T	T	G	T	T	G	G	C	T
scaffold_13
DBX	855bp
scaffold_1		100	245	322	323	343	388	690	832
H1		A	G	G	T	A	G	A	A
H1		G	A	A	C	A	A	G	G
H2		G	A	A	C	C	A	G	G
H2		G	G	A	T	A	G	A	A
scaffold_47
NK6	651bp
scaffold_17		52	69	188	226	281	504	520	530	635
H1		G	C	T	T	G	C	C	G	G
H1	*	A	C	T	C	A	T	C	A	G
H2	*	A	C	T	C	A	T	C	A	G
H2		A	T	C	T	G	C	G	A	A
scaffold_37
PFY1	387bp
scaffold_1		12	18	214	218	355
H1	#	C	T	T	C	A
H1	*	A	G	G	T	G
H2	*	A	G	G	T	G
H2	#	C	T	T	C	A
scaffold_176
Myc-1	966bp
scaffold_7		19	285	289	474	786
H1	#	G	T	C	G	A
H1	*	A	C	T	A	G
H2	*	A	C	T	A	G
H2	#	G	T	C	G	A
scaffold_10
Aldoc	1086bp
scaffold_15		114	198	199	201	206	255	261	267	525	955	1071
H1		C	G	C	T	G	C	A	A	C	A	T
H1		A	T	A	G	A	C	A	A	T	G	C
H2		A	T	A	G	A	C	A	A	T	G	T
H2		C	G	C	T	G	T	T	G	C	A	T
scaffold_241
SOX2	948bp
scaffold_4		27	288	336	372	702	837
H1	#	G	G	T	G	C	C
H1	*	C	A	C	A	T	T
H2	*	C	A	C	A	T	T
H2	#	G	G	T	G	C	C
scaffold_11
PPIB	552bp
scaffold_3		122	246	281	333	369	480	482
H1		G	T	A	C	G	T	A
H1	*	A	C	G	C	C	C	G
H2	*	A	C	G	C	C	C	G
H2		A	T	A	T	G	C	G
scaffold_94
RPII15	390bp
scaffold_1		132	267
H1	#	A	C
H1	*	G	T
H2	*	G	T
H2	#	A	C
scaffold_106
Snapin	345bp
scaffold_2		153	221	244
H1	#	G	A	A
H1	*	A	G	G
H2	*	A	G	G
H2	#	G	A	A
scaffold_32
Streptavidin V1	576bp	88	147	178	249	285	397
scaffold_4
H1	#	A	T	C	T	T	G
H1	*	G	C	T	A	C	A
H2	*	G	C	T	A	C	A
H2	#	A	T	C	T	T	G
scaffold_29

## Sheet: H2 accessions
Supplementary Table S4: Trichoplax sp. H2 accessions of CDS
CDS derived from	Transcriptome/genome accession	transcript name/locus_tag	product name
transcriptome	GFSF00000000	TR22588_c0_g2_i1	tubb4b
transcriptome	GFSF00000000	TR8434_c0_g1_i1	Trypsin Ovochymase
transcriptome	GFSF00000000	TR6678_c0_g1_i1	slc25a43
transcriptome	GFSF00000000	TR6179_c0_g1_i1	RPS25
transcriptome	GFSF00000000	TR7997_c0_g1_i1	RPS15a
transcriptome	GFSF00000000	TR17859_c0_g1_i1	RpLP1
transcriptome	GFSF00000000	TR899_c1_g1_i1	Pax6
transcriptome	GFSF00000000	TR10434_c0_g1_i1	Irx6
transcriptome	GFSF00000000	TR16162_c1_g1_i1	FoxO
transcriptome	GFSF00000000	TR6747_c1_g1_i1	HHEX
transcriptome	GFSF00000000	TR12137_c0_g1_i1	Cathepsin L
transcriptome	GFSF00000000	TR14537_c0_g1_i1	Cathepsin B
transcriptome	GFSF00000000	TR15630_c0_g1_i1	h1f0
transcriptome	GFSF00000000	TR5757_c0_g1_i1	BDS1
transcriptome	GFSF00000000	TR11718_c0_g1_i1	ANPEP
transcriptome	GFSF00000000	TR17709_c0_g1_i2	smad6
transcriptome	GFSF00000000	TR53_c0_g1_i3	Bmp7
transcriptome	GFSF00000000	TR13356_c0_g1_i1	Tropomyosin
transcriptome	GFSF00000000	TR15836_c0_g1_i2	Calmodulin
transcriptome	GFSF00000000	TR964_c0_g1_i4	PRKAG2
transcriptome	GFSF00000000	TR14054_c0_g1_i1	DBX
genome	NOWV00000000	TrispH2_005000	Nkx-6.2
transcriptome	GFSF00000000	TR14613_c0_g1_i1	PFY1
transcriptome	GFSF00000000	TR19201_c0_g1_i1	Myc-1
transcriptome	GFSF00000000	TR16218_c0_g1_i1	Aldoc
transcriptome	GFSF00000000	TR15588_c0_g1_i1	Sox2
transcriptome	GFSF00000000	TR22600_c0_g1_i1	PPIB
transcriptome	GFSF00000000	TR11867_c0_g1_i2	RPII15
transcriptome	GFSF00000000	TR13389_c1_g1_i2	Snapin
transcriptome	GFSF00000000	TR2337_c0_g1_i1	Streptavidin-V1

## Sheet: H1 accessions
Supplementary Table S4: Trichoplax adhaerens accessions of CDS
CDS derived from	Transcriptome/genome accession	transcript name	product name
transcriptome	GFSG00000000	TR9225_c0_g1_i1	tubb4b
transcriptome	GFSG00000000	TR12993_c0_g1_i1	Trypsin Ovochymase
transcriptome	GFSG00000000	TR13655_c0_g1_i1	slc25a43
transcriptome	GFSG00000000	TR14072_c0_g1_i1	RPS25
transcriptome	GFSG00000000	TR24091_c0_g1_i1	RPS15a
transcriptome	GFSG00000000	TR19669_c0_g1_i1	RpLP1
transcriptome	GFSG00000000	TR22999_c0_g1_i1	Pax6
transcriptome	GFSG00000000	TR17107_c0_g1_i1	Irx6
transcriptome	GFSG00000000	TR12986_c1_g1_i1	FoxO
transcriptome	GFSG00000000	TR1903_c0_g1_i1	HHEX
transcriptome	GFSG00000000	TR19405_c0_g1_i1	Cathepsin L
transcriptome	GFSG00000000	TR29835_c0_g1_i1	Cathepsin B
transcriptome	GFSG00000000	TR11171_c0_g1_i1	h1f0
transcriptome	GFSG00000000	TR3770_c0_g1_i1	BDS1
transcriptome	GFSG00000000	TR5823_c0_g1_i1	ANPEP
transcriptome	GFSG00000000	TR536_c0_g1_i1	smad6
transcriptome	GFSG00000000	TR10859_c0_g1_i2	Bmp7
transcriptome	GFSG00000000	TR16188_c0_g1_i1	Tropomyosin
transcriptome	GFSG00000000	TR2602_c0_g1_i2	Calmodulin
transcriptome	GFSG00000000	TR4482_c0_g1_i2	PRKAG2
transcriptome	GFSG00000000	TR15681_c0_g1_i1	DBX
transcriptome	GFSG00000000	TR12920_c1_g1_i1	Nkx-6.2
transcriptome	GFSG00000000	TR17131_c0_g1_i1	PFY1
transcriptome	GFSG00000000	TR6620_c0_g1_i1	Myc-1
transcriptome	GFSG00000000	TR9144_c0_g1_i1	Aldoc
transcriptome	GFSG00000000	TR24562_c2_g1_i1	Sox2
transcriptome	GFSG00000000	TR2770_c0_g1_i1	PPIB
transcriptome	GFSG00000000	TR23326_c0_g1_i2	RPII15
transcriptome	GFSG00000000	TR27499_c0_g1_i2	Snapin
transcriptome	GFSG00000000	TR7432_c4_g1_i1	Streptavidin-V1
